# Supplementary material for: Development of Hydroxyapatite Coatings for Orthopaedic Implants from Colloidal Solutions: Part 2—Detailed Characterisation of the Coatings and Their Growth Mechanism
Source: Nanomaterials (Basel). 2023 Sep 21;13(18):2606. doi: 10.3390/nano13182606 (PMC10535467; doi:10.3390/nano13182606)
Supplement: Supplementary file 1 [file nanomaterials-13-02606-s001.zip]

Archive with 1 entries (1 files):
- nanomaterials-2585104-supplementary.pdf
